# Supplementary material for: Impact of hormones on lipedema development: a systematic literature review
Source: Arch Gynecol Obstet. 2026 Jan 23;313(1):60. doi: 10.1007/s00404-026-08318-1 (PMC12830482; doi:10.1007/s00404-026-08318-1)
Supplement: Supplementary file 3 — Supplementary file3 (XLSX 32 KB) [file 404_2026_8318_MOESM3_ESM.xlsx]

## Sheet: data abstraction
	AUTHOR	YEAR	TITLE	JOURNAL	DOI	URL	ABSTRACT		#		definition lipedema / lipedema related conditions	relation to hormones (1°)	estrogen (2°)	hormonal change (2°)	main aspect:	study type and population:	intervention:	comparison:	outcome / conclusion:	outlook:
1	P. A. N. Nankam, M. Cornely, N. Kloting and M. Bluher	2022	Is subcutaneous adipose tissue expansion in people living with lipedema healthier and reflected by circulating parameters?	Frontiers in Endocrinology	https://dx.doi.org/10.3389/fendo.2022.1000094		Lipedema may be considered a model for healthy expandability of subcutaneous adipose tissue (SAT). This condition is characterized by the disproportional and symmetrical SAT accumulation in the lower-body parts and extremities, avoiding the abdominal area. There are no circulating biomarkers facilitating the diagnosis of lipedema. We tested the hypothesis that women living with lipedema present a…		#10		Focusing on circulating biomarkers facilitating the diagnosis of lipedema -> but they did not find a single parameter with clinical relevance for lipedema diagnosis	focusing on a general hormonal imbalance			hypothesis tested: women living with lipedema present a distinct pattern of circulating parameters compared to age- and BMI-matched women	case-control study, 26 age- and BMI-matched women, 13 in lipedema group, 13 in control group	analysis of circulating parameters	comparison of circulating parameters (glucose metabolism, sex hormones, lipid profile and liver enzymes	no findings of one single parameter explaining lipedema pathophysiology; research showed following circumstances in lipedema patients: • Better glucose metabolism regulation represented by lower HbA1c -> seemingly preserved glycemic control when compared to obesity • Higher adiponectin levels • Higher levels of total and LDL- cholesterol • Higher levels of ALAT • Higher circulating inflammation a…
2	S. Connolly	2022	Does lipoedema mimic pregnancy?	Journal of Lymphoedema		https://www.woundsinternational.com/journals/latest-issue/journal-of-lymphoedema	In recent years, more attention is being paid to the hormonal aspect of lipoedema. There are suggestions that lipoedema patients may have particular imbalances or sensitivities with regard to oestrogens and/or progesterone. This article examines the specifics of gluteofemoral fat storage during pregnancy: increased gluteofemoral storage with strong resistance to lipolysis. It then asks if hormona…		#48		Lipedema adipose tissue as a highly vascularized and fibrotic tissue with an increase in blood vessels, infiltrating macrophages and hypertrophic adipocytes	not a specific pathophysiological explanation, (female) hormones in general as complex -> talking of hormonal imbalance			Question: Lipoedema hormonal dysregulation result in a hormonal profile that mimics pregnancy (increased levels of oestrogen, progesterone, prolactin, relaxin or any combination) -> Such a pseudopregnancy hormonal profile would instruct the body to store gluetofemoral fat and strongly resist all attempts to mobilize it; increased gluteofemoral storage with strong resistance to lipolysis	review			relationship between lipoedema and hormones has not been sufficiently investigated because of complexity of femal sex hormones	"For the future: more research needed, too little is known about female hormones because research has mainly only been carried out with men"
3	P. C. Nicolas	2021	Lipedema: More than a problem of "fat legs". update in the pathophysiology, diagnosis and surgical treatment. [Spanish]	Revista de Cirugia	https://dx.doi.org/10.35687/S2452-45492021003923	https://www.revistacirugia.cl/index.php/revistacirugia/article/view/923/492	Lipedema is a common, frequently under-diagnosed, chronic and progressive disease that generates an important detriment in quality of life. It consists in an abnormal deposit of subcutaneous adipose tissue mainly in the lower extremities, almost exclusively affecting women. Its main symptoms are pain, sen-sitivity and the ease of causing bruising. From the pathophysiological point of view, there …		#44		referring to Szél et al, defining lipedema as more than a problem of fat legs	focusing on a general hormonal imbalance			description of pathophysiology in general (step after hormones): hypertrophy and hyperplasia of adipocytes, intertestinal fluid, lymphangiopathy, angiogenesis, VEGF	review			“There are many questions regarding the pathophysiology of lipedema, however, some studies suggest that a polygenic susceptibility combined with hormonal, microvascular and lymphatic disorders may be partly responsible for its development. There are several genes, under estrogenic influence, involved in angio- and lymphangiogenesis that may play a role in endothelial dysfunction and lymphangiopat…	„It is important to raise awareness of the disease, conduct further research and identify better diagnostic and therapeutic modalities so that women with lipedema can benefit from optimal treatment.“
4	G. Bano, S. Mansour, G. Brice, P. Ostergaard, P. S. Mortimer, S. Jeffery and S. Nussey	2010	Pit-1 mutation and lipoedema in a family	Experimental & Clinical Endocrinology & Diabetes	https://dx.doi.org/10.1055/s-0029-1224154		BACKGROUND: A 23-year-old male was referred to our clinic with diagnosis of idiopathic isolated growth hormone deficiency. A detailed family history revealed short stature and swelling of legs which only affected females in four generations of his family. , METHODS: Combined pituitary function tests revealed growth hormone deficiency, secondary hypothyroidism and hypoprolactinemia in the proband.…		#24			changes in growth hormone metabolism			new association of two rare conditions:Pit1 mutation + lipoedema in a family -> in detail: : Lipoedema in men with liver cirrhosis or prostate Ca + hormone treatment, testosterone as a protective factor in healthy people; from puberty onwards, GH secretion differs in men and women, higher in women and comparable to oestrogen, under the influence of testosterone; GH in itself causes increased lipo…	case report: man with lipoedema and GH/testosterone deficiency			“It is probably the presence of circulating testosterone that prevents its expression in male patients as the rare cases of lipoedema in males have been reported to be in patients with hepatic cirrhosis or in men receiving hormonal therapy for prostatic carcinoma.”
5	S. Al-Ghadban, Z. T. Diaz, H. J. Singer, K. B. Mert and B. A. Bunnell	2020	Increase in Leptin and PPAR-gamma Gene Expression in Lipedema Adipocytes Differentiated in vitro from Adipose-Derived Stem Cells	Cells	https://dx.doi.org/10.3390/cells9020430		Lipedema is a painful loose connective tissue disorder characterized by a bilaterally symmetrical fat deposition in the lower extremities. The goal of this study was to characterize the adipose-derived stem cells (ASCs) of healthy and lipedema patients by the expression of stemness markers and the adipogenic and osteogenic differentiation potential. Forty patients, 20 healthy and 20 with lipedema…		#23			changes in metabolic hormones such as changes in adipose stem cells in relation to adipokines or leptin in association with the transcription factor PPAR𝜸			a) ER influences PPAR gamma (see Katzer) and PPAR gamma is relevant to ASC -> link to other paper b) ASCs with higher adipogenic differentiation potential than healthy ones (contradiction to Bauer)	In vitro experimental study (cell culture) -> Adipose-derived stem cells (ASCs) isolated from: a) Lipedema patients (from thigh and abdominal fat) b) Healthy controls (matched for BMI and age)	In vitro adipogenic differentiation of isolated ASCs into mature adipocytes → Adipocytes cultured from stromal vascular fraction (SVF) of thigh and abdominal fat depots	a) Lipedema ASCs vs. healthy control ASCs b) Thigh vs. abdominal fat depots within lipedema patients c) gene expression at baseline vs. After adipogenic induction	a) Proliferation of adipose-derives stem/progenitor/stroma cells (Ki67+ and CD34+ cells) in adipose tissue of lipedema patients -> indicating increase in adipogenesis -> leading to tissue hypoxia, adipocyte necrosis and macrophage infiltration b) ASCs isolated from the SVT-T or SVF-A – compared to healthy ASC: c) Similar expression of mesenchymal markers d) Significant increase in colonies e) No …
6	G. Felmerer, A. Stylianaki, R. Hagerling, A. Wang, P. Strobel, M. Hollmen, N. Lindenblatt and E. Gousopoulos	2020	Adipose Tissue Hypertrophy, An Aberrant Biochemical Profile and Distinct Gene Expression in Lipedema	Journal of Surgical Research	https://dx.doi.org/10.1016/j.jss.2020.03.055		BACKGROUND: Lipedema is a common adipose tissue disorder affecting women, characterized by a symmetric subcutaneous adipose tissue deposition, particularly of the lower extremities. Lipedema is usually underdiagnosed, thus remaining an undertreated disease. Importantly, no histopathologic or molecular hallmarks exist to clearly diagnose the disease, which is often misinterpreted as obesity or lym…		#22		Adipocytes and gene expression in lipedema patients differ from healthy patients	focussing on adipokines				Experimental comparative study using ex-vivo human adipose tissue analysis: women with lipedema compared to age- and BMI-matched healtyh controls (without lpedema)	surgical collection and analysis of subcutaneous adipose tissue biopsies (mainly from thigh region), histological, gene expression and cytokines analysis	comparison of lipedema tissure vs. Healthy control tissue regarding adipocytes size, firbosis, inflammation markers, cytokine levels, and gene expression patterns	in lipedema tissue: adipocyte hypertrophy, increased fibrosis, altered cytokine profiles and immune cell infiltration (macrophages), certain gene expression especially involving inflamation, extracellular matrix remodeling and lipid metabolism -> lipedema tissue is biologically distinct from normal adipose tissue, or obesity or lymphedema
7	A. T. Bauer, D. von Lukowicz, K. Lossagk, U. Hopfner, M. Kirsch, P. Moog, H. Bauer, H. G. Machens and D. Schmauss	2019	Adipose Stem Cells from Lipedema and Control Adipose Tissue Respond Differently to Adipogenic Stimulation In Vitro	Plastic & Reconstructive Surgery	https://dx.doi.org/10.1097/PRS.0000000000005918		BACKGROUND: Lipedema is characterized by localized accumulation of fat in the extremities, which is typically unresponsive to dietary regimens or physical activity. Although the disease is well described and has a high incidence, little is known regarding the molecular and cellular mechanisms underlying its pathogenesis. The aim of this study was to investigate the pathophysiology of lipedema adi…		#25		“An incidence of 11 percent has been reported for women and postpubertal girls worldwide. However, the exact number of people suffering from lipedema is unknown and is probably underestimated. Like other rare adipose disorders, lipedema is often misdiagnosed as obesity or lymphedema” contradiction to Al-Ghadban, here adipogenesis severly hampered	focussing on adipokines				in vitro experimental cell culture study, Adipose-derived stem cells (ASCs) isolated from the thigh region of women with lipedema and from healthy controls	in vitro adipogenic stimulation	comparison of ASCs in lipedema vs healthy population	Differences in: - Adipogenic differentiation decreased, less response to stimulation - Adipokine expression patterns (e.g., leptin, adiponectin) - Aromatase (lower levels) and estrogen receptor expression	evidence from in vivo studies still missing, however these parameters may serve as reliable markers for diagnosis of lipedema, preferably at early stages of the disease
8	M. E. Cornely and M. Gensior	2014	Update lipedema 2014: Cologne lipedema study. [German]	Lymphologie in Forschung und Praxis		http://www.viavital.net/	In many respects, lipedema of the arms and legs is still an underresearched disease within the lymphatic spectrum. It is clear that clinical symptoms frequently include symmetrical fat distribution in the arms and legs and pathognomonic tenderness in female family members. However, 75 years after the first descriptions provided by Allen and Hines, we still lack pathological evidence that would pr…		#36		“Due to the pain of the shift, the lipoedema is to be called lipohyperplasia dolorosa and not lipohypertrophy.”	progesterone promotes tissue differentiation, increases energy metabolism (supply energy in pregnancy) estrogen (see estrogen category) Together both hormones encourage the development of typical gynoid fat distribution (particularly buttocks and thighs) – first time in puberty and particularly during pregnancy	estrogen promoting proliferation, dilates vessels, increases extracellular fluid	“The physiological effects of female sex hormones thus indicate causes for the clinical observation of the first occurrence of lipoedema in puberty, a “maturation” of preclinical lipoedema in pregnancy and also increased health problems during the premenopausal phase (estrogen dominance)” Formation of edemas encouraged by cycle-dependent hormone shifts and during stages of estrogen dominance (pub…	work focusing on therapy	clinical observational study
9	S. Michelini, P. Chiurazzi, V. Marino, D. Dell'Orco, E. Manara, M. Baglivo, A. Fiorentino, P. E. Maltese, M. Pinelli, K. L. Herbst, A. Dautaj and M. Bertelli	2020	Aldo-Keto Reductase 1C1 (AKR1C1) as the First Mutated Gene in a Family with Nonsyndromic Primary Lipedema	International Journal of Molecular Sciences	https://dx.doi.org/10.3390/ijms21176264		Lipedema is an often underdiagnosed chronic disorder that affects subcutaneous adipose tissue almost exclusively in women, which leads to disproportionate fat accumulation in the lower and upper body extremities. Common comorbidities include anxiety, depression, and pain. The correlation between mood disorder and subcutaneous fat deposition suggests the involvement of steroids metabolism and neur…		#9		“lipedema is an almost exclusive sex-restricted disease of women.” “common comorbidities include anxiety, depression, and pain.”	“It is known that sex hormones also determine the anatomical site of the accumulation of adipose tissue”; dysfunction of sex steroids results in abnormal fat distribution in predisposed subjects, especially in females at the time of puberty				family based genetic case study / Population: A small pedigree of a family with three affected females and nine unaffected relatives, all evaluated for the condition.	Whole exome sequencing (WES), molecular dynamics simulations	identified variant (p.Leu213Gln in AKR1C1) in affected vs unaffected family members; comparison of wild‑type and variant enzyme function	identification of a variant in the AKR1C1 gene with partial loss‑of‑function -> AKR1C1 as the first candidate gene associated with nonsyndromic lipedema This condition would result in slower and less efficient reduction progesterone + increased subcutaneous fat deposition in variant carriers. both progesterone receptor isoforms (PR-A/B) were present in human SC adipose tissue steroid production l…	“Self-reported positive family history of lipedema has been found for up to 64% of women” / “familial cases of nonsyndromic lipedema are common, and a genetic cause has been suspected. A study from 2012 showed that within six families of more than three generations with lipedema, a genetic autosomal-dominant hereditary pattern with sex limitations was found.”
10	K. Katzer, J. L. Hill, K. B. McIver and M. T. Foster	2021	Lipedema and the Potential Role of Estrogen in Excessive Adipose Tissue Accumulation	International Journal of Molecular Sciences	https://dx.doi.org/10.3390/ijms222111720		Lipedema is a painful fat disorder that affects ~11% of the female population. It is characterized by bilateral, disproportionate accumulation of subcutaneous adipose tissue predominantly in the lower body. The onset of lipedema pathophysiology is thought to occur during periods of hormonal fluctuation, such as puberty, pregnancy, or menopause. Although the identification and characterization of …		#5		"Lipedema is a fat disorder characterized by the bilateral and disproportionate ac- cumulation of fat primarily within the lower body. Lipedema occurs predominantly in women and estimates predict that it affects 11–19% of the female population."		Estrogen as key regulator of adipocyte lipid and glucose metabolism: dysregulation of adipose tissue accumulation via estrogen signaling a) altered estrogen receptor distribution (ERalpha/beta ratio) + subsequent metabolic signaling and/or b) increased release of adipocyte-produced steroidogenic enzymes leading to increased paracrine estrogen release resulting in: increased activation of PPAR, fr…	“Here, we predict that because lipedema development occurs predominantly in woman during times of hormonal modifications, estrogen signaling likely plays a role.”	“the bilateral and disproportionate accumulation of fat primarily. Within the lower body characterized in lipedema is likely, in part, associated with adipose estrogen dysregulation.” “We postulate that estrogen receptor signaling and/or adipocyte production of estrogen represents an early critical node in the development of adipose tissue dysfunction associated with lipedema” “we postulate that …	review			Fazit: lthough studies investigating the role of estrogen in adipose tissue metabolism remain controversial, we postulate that ERα and ERß may play a role in the dysregulated Although studies investigating the role of estrogen in adipose tissue metabolism re- pedema. adipose tissue characterized in lipedema. This possible estrogen-mediated dysregulation main controversial, we postulate that ERα a…
11	E. Szel, L. Kemeny, G. Groma and G. Szolnoky	2014	Pathophysiological dilemmas of lipedema	Medical Hypotheses	https://dx.doi.org/10.1016/j.mehy.2014.08.011		Lipedema is a common, but often underdiagnosed masquerading disease of obesity, which almost exclusively affects females. There are many debates regarding the diagnosis as well as the treatment strategies of the disease. The clinical diagnosis is relatively simple, however, knowledge regarding the pathomechanism is less than limited and curative therapy does not exist at all demanding an urgent n…		#15		“Lipedema as estrogen-regulated polygenetic disease, which manifests in parallel with feminine hormonal changes and leads to vasculo- and lymphangiopathy. Inflammation of the peripheral nerves and sympathetic innervation abnormalities of the subcutaneous adipose tissue also involving estrogen may be responsible for neuropathy.” Special distribution of accumulated fat in lipedematous patients, i.e…		estrogen: Direct effects on white adipose tissue through its ER - Body region-specific: androgenic and gynoid adiposity - ER pattern in abdominal and gluteal subcutaneous tissue -> differences in estrogen-mediated lipid metabolism - Estrogen bolus led to lower levels of decrease in basal lipolysis of abdominal than of femoral region - Gluteal region of overweight-to-obese premenopausal women with…	Menopause: - Blood estrogen declining - Alteration in energy homeostasis -> increased abdominal body fat accumulation	“Adipocyte hyperproliferation is likely to be a secondary phenomenon maintaining a vicious cycle.” “Increased amount of adipose tissue might not be the initial step, rather the consequence of leaky lymphatics starting a vicious cycle and resulting in secondary alterations in blood and lymphatic (micro)circulation.”	review: summary of the results from 1913 until now -> knowledge regarding the pathomechanism is less than limited -> referring to lack of research
12	M. Wiedner, D. Aghajanzadeh and D. F. Richter	2018	[Lipedema - basics and current hypothesis of pathomechanism]	Handchirurgie, Mikrochirurgie, Plastische Chirurgie	https://dx.doi.org/10.1055/a-0767-6842		Lipoedema is a painful, chronic progressive disorder of adipose tissue, characterised by symmetrical swelling of the lower and/or upper limbs. Due to a lack of awareness, lipoedema is frequently misdiagnosed. However, accurate diagnosis and treatment are essential since they determine the patient's prognosis. There is no known causal therapy because the exact aetiology of the disease is not fully…		#18				estrogen and recepotrs: - pathological estrogen receptor alpha/beta distribution patterns in white adipose tissue -> increased lipogenesis and reduced lipolysis in affected areas - abdomen with increased expression of ERalpha + decreased expression of ERbeta -> explains increased lipolysis - disproportionate increase in fat on buttocks, hips, legs is explained by reduced expression of ERalpha and…	onset of the disease often with the onset of hormonal changes (puberty, pregnancy, menopause) usual switch in menopause from gynoid to android fat distribution patterns is absent in patients with lipoedema		review				research needed because till now no histological examinations have been done
13	K. Strohmeier, M. Hofmann, J. Jacak, M. S. Narzt, M. Wahlmueller, M. Mairhofer, B. Schaedl, W. Holnthoner, M. Barsch, M. Sandhofer, S. Wolbank and E. Priglinger	2022	Multi-Level Analysis of Adipose Tissue Reveals the Relevance of Perivascular Subpopulations and an Increased Endothelial Permeability in Early-Stage Lipedema	Biomedicines	https://dx.doi.org/10.3390/biomedicines10051163		Lipedema is a chronic, progressive disease of adipose tissue with unknown etiology. Based on the relevance of the stromal vascular fraction (SVF) cell population in lipedema, we performed a thorough characterization of subcutaneous adipose tissue, SVF isolated thereof and the sorted populations of endothelial cells (EC), pericytes and cultured adipose-derived stromal/stem cells (ASC) of early-sta…		#39				potential link of estrogen to preadipocyte commitment and subsequent fat mass expansion via increased expression of aromatase in adipose tissue and ZNF423 in perivascular subpopulations in lipedema			experimental multi‑level cellular and tissue analysis study; materials: subcutaneous adipose tissue and the stromal vascular fraction (SVF) derived from early‑stage lipedema patients and healthy controls	Isolation of cell subpopulations from the SVF; analysis of gene expression, immunofluorescence of endothelial junctions, endothelial permeability assays	Healthy vs lipedema tissue/cells; different cell types and compartments within adipose tissue	Altered gene expression in lipedema (e.g., aromatase, ZNF423, CD11c); morphological changes in endothelial junctions; increased endothelial leakiness induced by lipedema‑derived SVF secretome “Cultivated, untreated ASC showed the highest aromatase gene expression compared to the other samples, but the expression of estrogen receptors and adipogenic markers (except PPARγ) was the lowest in ASC, po…	“our data emphasize the importance of a refined analysis of the cellular components that form the adipose tissue” “We were able to show that cells of the SVF are affected and impact endothelial barrier function in vitro without direct cell–cell interaction, although the factors responsible for the altered cellular function were not identified and will require further investigation.”
14	G. Buso, M. Depairon, D. Tomson, W. Raffoul, R. Vettor and L. Mazzolai	2019	Lipedema: A Call to Action!	Obesity	https://dx.doi.org/10.1002/oby.22597		Lipedema is a chronic progressive disease characterized by abnormal fat distribution resulting in disproportionate, painful limbs. It almost exclusively affects women, leading to considerable disability, daily functioning impairment, and psychosocial distress. Literature shows both scarce and conflicting data regarding its prevalence. Lipedema has been considered a rare entity by several authors,…		#29		referring to Szél´s work		Predilection for the female sex + peculiar distribution of adiposity -> defective ER expression/distribution/signaling pathway Estrogen as direct modulator of lipid metabolism in white adipose tissue through ER alpha + beta and GPCR Low response of lipedema fat tissue to extreme diet and physical exercise - estrogen as central mediator for food intake and energy consumption in the hypothalamus ->…	“because women are mainly concerned and the disease starts predominantly at puberty, it would be tempting to speculate that lipedema´s pathophysiology is largely influenced by sex hormones”	Different distribution of androgenic and gynoid adiposity -> effect of sex hormones anatomical region specific	review				“Pathophysiological mechanisms of lipedema remain to be fully elucidated”
15	I. L. Kruglikov, N. Joffin and P. E. Scherer	2020	The MMP14-caveolin axis and its potential relevance for lipoedema	Nature Reviews Endocrinology	10.1038/s41574-020-0395-z	<Go to ISI>://WOS:000559417200001	Lipoedema is a disorder characterized by the symmetrical accumulation of mechanically compliant adipose tissue in the proximal extremities. This Perspective article proposes a new mechanism for lipoedema, in which dysfunctional caveolin 1 in adipose tissue becomes uncoupled from key feedback loops with matrix metalloproteinase 14, oestrogen receptor and prospero homeobox 1. Lipoedema is associate…		#60						“We suggest that lipoedema is an oestrogen-dependent disorder of adipose tissue, which is triggered by a dysfunction of CAV1. This malfunction can be caused by defective phosphorylation of CAV1 or by a polymorphism. Such disturbance causes the uncoupling of CAV1 from MMP14 cell surface expression as well as an uncoupling of feedback mechanisms between CAV1 and ERalpha. “ - Uncoupling of CAV1 from…	review			“The resulting upregulation of these factors could effectively explain the main known features of lipoedema, such as adipose hypertrophy, dysfunction of blood and lymphatic vessels, the overall oestrogen dependence and the associated sexual dimorphism, and the mechanical compliance of adipose tissue.”
61	M. Wiedner, D. Aghajanzadeh and D. F. Richter	2018	[Lipedema - basics and current hypothesis of pathomechanism]	Handchirurgie, Mikrochirurgie, Plastische Chirurgie	https://dx.doi.org/10.1055/a-0767-6842		Lipoedema is a painful, chronic progressive disorder of adipose tissue, characterised by symmetrical swelling of the lower and/or upper limbs. Due to a lack of awareness, lipoedema is frequently misdiagnosed. However, accurate diagnosis and treatment are essential since they determine the patient's prognosis. There is no known causal therapy because the exact aetiology of the disease is not fully…		#18
